# Supplementary material for: Optimizing Pediatric Intermediate Care: Clinical Predictors of Deterioration and Length of Stay in a Tertiary Setting
Source: J Clin Med. 2025 Sep 10;14(18):6398. doi: 10.3390/jcm14186398 (PMC12471059; doi:10.3390/jcm14186398)
Supplement: Supplementary file 1 [file jcm-14-06398-s001.zip]

Archive with 1 entries (1 files):
- jcm-3823301-supplementary.pdf
